# Supplementary material for: Microsphere Peptide-Based Immunoassay for the Detection of Recombinant Bovine Somatotropin in Injection Preparations
Source: Biosensors (Basel). 2022 Feb 22;12(3):138. doi: 10.3390/bios12030138 (PMC8946150; doi:10.3390/bios12030138)
Supplement: Supplementary file 1 [file biosensors-12-00138-s001.zip]

Archive with 1 entries (1 files):
- biosensors-1544624-supplementary.pdf
